# Supplementary material for: Applying oversampling before cross-validation will lead to high bias in radiomics
Source: Sci Rep. 2024 May 21;14:11563. doi: 10.1038/s41598-024-62585-z (PMC11109211; doi:10.1038/s41598-024-62585-z)
Supplement: Supplementary file 2 — Supplementary Table S2. [file 41598_2024_62585_MOESM2_ESM.xlsx]

## Sheet: Sheet1
Duplicate	Not relevant	Not original	Correct?	Include	Authors	Title	Year	Source	Publisher	ArticleURL	CitesURL	GSRank	QueryDate	Type	DOI	ISSN	CitationURL	Volume	Issue	StartPage	EndPage	ECC	CitesPerYear	CitesPerAuthor	AuthorCount	Age	Abstract	FullTextURL	RelatedURL
			1	1	Y. Ma, J. Wang, H. Zhang, H. Li, F. Wang, P. Lv, J. Ye	A CT-based radiomics nomogram for classification of intraparenchymal hyperdense areas in patients with acute ischemic stroke following mechanical thrombectomy treatment	2023	Frontiers in Neuroscience	Frontiers Media S.A.	https://www.scopus.com/inward/record.uri?eid=2-s2.0-85147034636&doi=10.3389%2ffnins.2022.1061745&partnerID=40&md5=daceb7e9def6272d5bb6d6e29f5fa077		14	2023-12-09 16:02:27	Article	10.3389/fnins.2022.1061745	16624548 (ISSN)		16				1	1.00	0	7	1
			1	1	T. Wang, H. Yang, D. Hao, P. Nie, Y. Liu, C. Huang, Y. Huang, H. Wang, H. Niu	A CT-based radiomics nomogram for distinguishing between malignant and benign Bosniak IIF masses: a two-centre study	2023	Clinical Radiology	W.B. Saunders Ltd	https://www.scopus.com/inward/record.uri?eid=2-s2.0-85162269562&doi=10.1016%2fj.crad.2023.04.011&partnerID=40&md5=c5dcd1f5daa6c7e864f601931eba0f33		6	2023-12-09 16:02:27	Article	10.1016/j.crad.2023.04.011	00099260 (ISSN)		78	8	590	600	0	0.00	0	9	1
			1	1	Y.-J. Shi, H.-T. Zhu, S. Yan, X.-T. Li, X.-Y. Zhang, Y.-S. Sun	A CT-Based Radiomics Nomogram Model for Differentiating Primary Malignant Melanoma of the Esophagus from Esophageal Squamous Cell Carcinoma	2023	BioMed Research International	Hindawi Limited	https://www.scopus.com/inward/record.uri?eid=2-s2.0-85149390955&doi=10.1155%2f2023%2f6057196&partnerID=40&md5=6d7276841ead6ede88886697e5b5aedc		2	2023-12-09 16:02:23	Article	10.1155/2023/6057196	23146133 (ISSN)		2023				1	1.00	0	6	1
	1			0	M. Gülbay	A radiomics-based logistic regression model for the assessment of emphysema severity	2023	Tuberkuloz ve Toraks	Ankara University	https://www.scopus.com/inward/record.uri?eid=2-s2.0-85172211945&doi=10.5578%2ftt.20239710&partnerID=40&md5=9b38c2453fc785293f5fbdeca20e9bda		12	2023-12-09 16:02:23	Article	10.5578/tt.20239710	04941373 (ISSN)		71	3	290	298	0	0.00	0	1	1
			1	1	Francesca Lo Iacono, Riccardo Maragna, Gianluca Pontone, Valentina D A Corino	A robust radiomic-based machine learning approach to detect cardiac amyloidosis using cardiac computed tomography.	2023	Frontiers in radiology				11	2023-12-09 15:57:29	Journal Article	10.3389/fradi.2023.1193046	2673-8740		3		1193046		0	0.00	0	4	1	Cardiac amyloidosis (CA) shares similar clinical and imaging characteristics (e.g., hypertrophic phenotype) with aortic stenosis (AS), but its prognosis is generally worse than severe AS alone. Recent studies suggest that the presence of CA is frequent (1 out of 8 patients) in patients with severe AS. The coexistence of the two diseases complicates the prognosis and therapeutic management of both…
			1	1	Kodai Kawaji, Masatoyo Nakajo, Yoshiaki Shinden, Megumi Jinguji, Atsushi Tani, Daisuke Hirahara, Ikumi Kitazono, Takao Ohtsuka, Takashi Yoshiura	Application of Machine Learning Analyses Using Clinical and [18F]-FDG-PET/CT Radiomic Characteristics to Predict Recurrence in Patients with Breast Cancer.	2023	Molecular imaging and biology				17	2023-12-09 15:57:29	Journal Article	10.1007/s11307-023-01823-8	1860-2002		25	5	923	934	0	0.00	0	9	1	To develop and identify machine learning (ML) models using pretreatment clinical and 2-deoxy-2-[18F]fluoro-D-glucose positron emission tomography ([18F]-FDG-PET)-based radiomic characteristics to predict disease recurrences in patients with breast cancers who underwent surgery. This retrospective study included 112 patients with 118 breast cancer lesions who underwent [18F]-FDG-PET/ X-ray compute…
		1		0	Chulmin Bang, Galaad Bernard, William T Le, Arthur Lalonde, Samuel Kadoury, Houda Bahig	Artificial intelligence to predict outcomes of head and neck radiotherapy.	2023	Clinical and translational radiation oncology				6	2023-12-09 15:58:23	Journal Article	10.1016/j.ctro.2023.100590	2405-6308		39		100590		0	0.00	0	6	1	Head and neck radiotherapy induces important toxicity, and its efficacy and tolerance vary widely across patients. Advancements in radiotherapy delivery techniques, along with the increased quality and frequency of image guidance, offer a unique opportunity to individualize radiotherapy based on imaging biomarkers, with the aim of improving radiation efficacy while reducing its toxicity. Various …
			0	1	Bryce Dunn, Mariaelena Pierobon, Qi Wei	Automated Classification of Lung Cancer Subtypes Using Deep Learning and CT-Scan Based Radiomic Analysis.	2023	Bioengineering (Basel, Switzerland)				13	2023-12-09 15:57:29	Journal Article	10.3390/bioengineering10060690	2306-5354		10	6			0	0.00	0	3	1	Artificial intelligence and emerging data science techniques are being leveraged to interpret medical image scans. Traditional image analysis relies on visual interpretation by a trained radiologist, which is time-consuming and can, to some degree, be subjective. The development of reliable, automated diagnostic tools is a key goal of radiomics, a fast-growing research field which combines medica…
	1			0	Chiara Marzi, Daniela Marfisi, Andrea Barucci, Jacopo Del Meglio, Alessio Lilli, Claudio Vignali, Mario Mascalchi, Giancarlo Casolo, Stefano Diciotti, Antonio Claudio Traino, Carlo Tessa, Marco Giannelli	Collinearity and Dimensionality Reduction in Radiomics: Effect of Preprocessing Parameters in Hypertrophic Cardiomyopathy Magnetic Resonance T1 and T2 Mapping.	2023	Bioengineering (Basel, Switzerland)				14	2023-12-09 15:57:12	Journal Article	10.3390/bioengineering10010080	2306-5354		10	1			0	0.00	0	12	1	Radiomics and artificial intelligence have the potential to become a valuable tool in clinical applications. Frequently, radiomic analyses through machine learning methods present issues caused by high dimensionality and multicollinearity, and redundant radiomic features are usually removed based on correlation analysis. We assessed the effect of preprocessing-in terms of voxel size resampling, d…
	1			0	Claudia Ortega, Yael Eshet, Anca Prica, Reut Anconina, Sarah Johnson, Danny Constantini, Sareh Keshavarzi, Roshini Kulanthaivelu, Ur Metser, Patrick Veit-Haibach	Combination of FDG PET/CT Radiomics and Clinical Parameters for Outcome Prediction in Patients with Hodgkin's Lymphoma.	2023	Cancers				9	2023-12-09 15:57:12	Journal Article	10.3390/cancers15072056	2072-6694		15	7			0	0.00	0	10	1	The aim of the study is to evaluate the prognostic value of a joint evaluation of PET and CT radiomics combined with standard clinical parameters in patients with HL. Overall, 88 patients (42 female and 46 male) with a median age of 43.3 (range 21-85 years) were included. Textural analysis of the PET/CT images was performed using freely available software (LIFE X). 65 radiomic features (RF) were …
	1			0	Kalysta Makimoto, Ryan Au, Amir Moslemi, James C Hogg, Jean Bourbeau, Wan C Tan, Miranda Kirby	Comparison of Feature Selection Methods and Machine Learning Classifiers for Predicting Chronic Obstructive Pulmonary Disease Using Texture-Based CT Lung Radiomic Features.	2023	Academic radiology				19	2023-12-09 15:57:12	Journal Article	10.1016/j.acra.2022.07.016	1878-4046		30	5	900	910	0	0.00	0	7	1	Texture-based radiomics analysis of lung computed tomography (CT) images has been shown to predict chronic obstructive pulmonary disease (COPD) status using machine learning models. However, various approaches are used and it is unclear which provides the best performance. To compare the most commonly used feature selection and classification methods and determine the optimal models for classifyi…
			1	1	Chuangen Guo, Hao Zhou, Xiao Chen, Zhan Feng	Computed tomography texture-based models for predicting KIT exon 11 mutation of gastrointestinal stromal tumors.	2023	Heliyon				4	2023-12-09 15:57:29	Journal Article	10.1016/j.heliyon.2023.e20983	2405-8440		9	10			0	0.00	0	4	1	KIT exon 11 mutation in gastrointestinal stromal tumors (GISTs) is associated with treatment strategies. However, few studies have shown the role of imaging-based texture analysis in KIT exon 11 mutation in GISTs. In this study, we aimed to show the association between computed tomography (CT)-based texture features and KIT exon 11 mutation. Ninety-five GISTs confirmed by surgery and identified w…
	1			0	Filippo Crimì, Elena Agostini, Alessandro Toniolo, Francesca Torresan, Maurizio Iacobone, Irene Tizianel, Carla Scaroni, Emilio Quaia, Cristina Campi, Filippo Ceccato	CT Texture Analysis of Adrenal Pheochromocytomas: A Pilot Study.	2023	Current oncology (Toronto, Ont.)				12	2023-12-09 15:57:12	Journal Article	10.3390/curroncol30020167	1718-7729		30	2	2169	2177	0	0.00	0	10	1	Radiomics is a promising research field that combines big data analysis (from tissue texture analysis) with clinical questions. We studied the application of CT texture analysis in adrenal pheochromocytomas (PCCs) to define the correlation between the extracted features and the secretory pattern, the histopathological data, and the natural history of the disease. A total of 17 patients affected b…
			1	1	B. Ma, Y. Li, H. Chu, W. Tang, L.R. De la O Arévalo, J. Guo, P. van Ooijen, S. Both, J.A. Langendijk, L.V. van Dijk, N.M. Sijtsema	Deep Learning and Radiomics Based PET/CT Image Feature Extraction from Auto Segmented Tumor Volumes for Recurrence-Free Survival Prediction in Oropharyngeal Cancer Patients	2023	Lecture Notes in Computer Science (including subseries Lecture Notes in Artificial Intelligence and Lecture Notes in Bioinformatics)	Springer Science and Business Media Deutschland GmbH	https://www.scopus.com/inward/record.uri?eid=2-s2.0-85151058513&doi=10.1007%2f978-3-031-27420-6_24&partnerID=40&md5=1e3b3284210ed7df162f0f1d4269f60a		15	2023-12-09 16:02:23	Conference paper	10.1007/978-3-031-27420-6_24	03029743 (ISSN); 978-303127419-0 (ISBN)		13626		240	254	1	1.00	0	11	1
			1	1	K. Sarac, A. Guvenis	Determining HPV Status in Patients with Oropharyngeal Cancer from 3D CT Images Using Radiomics: Effect of Sampling Methods	2023	Lecture Notes in Computer Science (including subseries Lecture Notes in Artificial Intelligence and Lecture Notes in Bioinformatics)	Springer Science and Business Media Deutschland GmbH	https://www.scopus.com/inward/record.uri?eid=2-s2.0-85165116309&doi=10.1007%2f978-3-031-34960-7_3&partnerID=40&md5=8c2a036ca2d262d6454c4fcf278baf73		1	2023-12-09 16:02:31	Conference paper	10.1007/978-3-031-34960-7_3	03029743 (ISSN); 978-303134959-1 (ISBN)		13920		27	41	0	0.00	0	2	1
			1	1	Huiping Zhao, Jianbo Gao, Biaosheng Bai, Rui Wang, Juan Yu, Hao Lu, Ming Cheng, Pan Liang	Development and external validation of a non-invasive imaging biomarker to estimate the microsatellite instability status of gastric cancer and its prognostic value: The combination of clinical and quantitative CT-imaging features.	2023	European journal of radiology				9	2023-12-09 15:58:23	Journal Article	10.1016/j.ejrad.2023.110719	1872-7727		162		110719		0	0.00	0	8	1	Molecular testing for microsatellite instability (MSI) status plays a vital role in the clinical management of gastric cancer (GC). Nevertheless, challenges of routinely applied technology for MSI determination exist. This study aimed to develop and validate a non-invasive imaging biomarker for MSI assessment in GC and explore its prognostic value. We retrospectively recruited 396 GC patients wit…
					Shuang Li, Xiaorui Su, Juan Peng, Ni Chen, Yanhui Liu, Simin Zhang, Hanbing Shao, Qiaoyue Tan, Xibiao Yang, Yaou Liu, Qiyong Gong, Qiang Yue	Development and External Validation of an MRI-based Radiomics Nomogram to Distinguish Circumscribed Astrocytic Gliomas and Diffuse Gliomas: A Multicenter Study.	2023	Academic radiology				12	2023-12-09 15:57:29	Journal Article	10.1016/j.acra.2023.06.033	1878-4046						0	0.00	0	12	1	The 5th edition of the World Health Organization classification of tumors of the Central Nervous System (WHO CNS) has introduced the term "diffuse" and its counterpart "circumscribed" to the category of gliomas. This study aimed to develop and validate models for distinguishing circumscribed astrocytic gliomas (CAGs) from diffuse gliomas (DGs). We retrospectively analyzed magnetic resonance imagi…
			1	1	Isa Bossi Zanetti, Elena De Martin, Riccardo Pascuzzo, Natascha Claudia D'Amico, Sara Morlino, Irene Cane, Domenico Aquino, Marco Alì, Michaela Cellina, Giancarlo Beltramo, Laura Fariselli	Development of Predictive Models for the Response of Vestibular Schwannoma Treated with Cyberknife®: A Feasibility Study Based on Radiomics and Machine Learning.	2023	Journal of personalized medicine				16	2023-12-09 15:57:29	Journal Article	10.3390/jpm13050808	2075-4426		13	5			0	0.00	0	11	1	to predict vestibular schwannoma (VS) response to radiosurgery by applying machine learning (ML) algorithms on radiomic features extracted from pre-treatment magnetic resonance (MR) images. patients with VS treated with radiosurgery in two Centers from 2004 to 2016 were retrospectively evaluated. Brain T1-weighted contrast-enhanced MR images were acquired before and at 24 and 36 months after trea…
		1		0	Dimitri A Kessler, Martin J Graves	Editorial for "The Effect of Image Resampling on the Performance of Radiomics-Based Artificial Intelligence in Multicenter Prostate MRI".	2023	Journal of magnetic resonance imaging : JMRI				6	2023-12-09 15:57:12	Editorial	10.1002/jmri.28939	1522-2586						0	0.00	0	2	1
			1	1	Y. Zhang, Z. Wang, Z. Zhang, J. Liu, Y. Feng, L. Wee, A. Dekker, Q. Chen, A. Traverso	GAN-based one dimensional medical data augmentation	2023	Soft Computing	Springer Science and Business Media Deutschland GmbH	https://www.scopus.com/inward/record.uri?eid=2-s2.0-85160801214&doi=10.1007%2fs00500-023-08345-z&partnerID=40&md5=59e23390947894ee6d73714235ba27d4		4	2023-12-09 16:02:13	Article	10.1007/s00500-023-08345-z	14327643 (ISSN)		27	15	10481	10491	1	1.00	0	9	1
			1	1	Farzan Moodi, Fereshteh Khodadadi Shoushtari, Delaram J Ghadimi, Gelareh Valizadeh, Ehsan Khormali, Hanieh Mobarak Salari, Mohammad Amin Dabbagh Ohadi, Yalda Nilipour, Amin Jahanbakhshi, Hamidreza Saligheh Rad	Glioma Tumor Grading Using Radiomics on Conventional MRI: A Comparative Study of WHO 2021 and WHO 2016 Classification of Central Nervous Tumors.	2023	Journal of magnetic resonance imaging : JMRI				1	2023-12-09 15:58:23	Journal Article	10.1002/jmri.29146	1522-2586						0	0.00	0	10	1	Glioma grading transformed in World Health Organization (WHO) 2021 CNS tumor classification, integrating molecular markers. However, the impact of this change on radiomics-based machine learning (ML) classifiers remains unexplored. To assess the performance of ML in classifying glioma tumor grades based on various WHO criteria. Retrospective. A neuropathologist regraded gliomas of 237 patients in…
	1			0	Jonas Vogel, Ferdinand Seith, Arne Estler, Konstantin Nikolaou, Holger Schmidt, Christian la Fougère, Thomas Küstner	Impact of Tracer Dose Reduction in [18 F]-Labelled Fluorodeoxyglucose-Positron Emission Tomography ([18 F]-FDG)-PET) on Texture Features and Histogram Indices: A Study in Homogeneous Tissues of Phantom and Patient.	2023	Tomography (Ann Arbor, Mich.)				1	2023-12-09 15:57:45	Journal Article	10.3390/tomography9050143	2379-139X		9	5	1799	1810	0	0.00	0	7	1	Histogram indices (HIs) and texture features (TFs) are considered to play an important role in future oncologic PET-imaging and it is unknown how these indices are affected by changes of tracer doses. A randomized undersampling of PET list mode data enables a simulation of tracer dose reduction. We performed a phantom study to compare HIs/TFs of simulated and measured tracer dose reductions and e…
	1			0	Xiu-Qing Xue, Wen-Ji Yu, Xiao-Liang Shao, Yue-Tao Wang	Incremental value of PET primary lesion-based radiomics signature to conventional metabolic parameters and traditional risk factors for preoperative prediction of lymph node metastases in gastric cancer.	2023	Abdominal radiology (New York)				15	2023-12-09 15:57:12	Journal Article	10.1007/s00261-022-03738-4	2366-0058		48	2	510	518	0	0.00	0	4	1	Precise preoperative prediction of lymph node metastasis (LNM) is crucial for optimal diagnosis and treatment in patients with gastric cancer (GC), in which existing imaging methods have certain limitations. We hypothesized that PET primary lesion-based radiomics signature could provide incremental value to conventional metabolic parameters and traditional risk indicators in predicting LNM in pat…
	1			0	Barbara D Wichtmann, Felix N Harder, Kilian Weiss, Stefan O Schönberg, Ulrike I Attenberger, Hatem Alkadhi, Daniel Pinto Dos Santos, Bettina Baeßler	Influence of Image Processing on Radiomic Features From Magnetic Resonance Imaging.	2023	Investigative radiology				17	2023-12-09 15:57:12	Journal Article	10.1097/RLI.0000000000000921	1536-0210		58	3	199	208	0	0.00	0	8	1	Before implementing radiomics in routine clinical practice, comprehensive knowledge about the repeatability and reproducibility of radiomic features is required. The aim of this study was to systematically investigate the influence of image processing parameters on radiomic features from magnetic resonance imaging (MRI) in terms of feature values as well as test-retest repeatability. Utilizing a …
			0	1	M. Renugadevi, K. Narasimhan, C.V. Ravikumar, R. Anbazhagan, G. Pau, K. Ramkumar, M. Abbas, N. Raju, K. Sathish, P. Sevugan	Machine Learning Empowered Brain Tumor Segmentation and Grading Model for Lifetime Prediction	2023	IEEE Access	Institute of Electrical and Electronics Engineers Inc.	https://www.scopus.com/inward/record.uri?eid=2-s2.0-85176314593&doi=10.1109%2fACCESS.2023.3326841&partnerID=40&md5=529607b3fc949ead389a344df7c25a82		3	2023-12-09 16:02:27	Article	10.1109/ACCESS.2023.3326841	21693536 (ISSN)		11		120868	120880	0	0.00	0	10	1
	1			0	W. Liu, R. Yuan	Machine learning-based bpMRI radiomics for differentiation of prostate cancer in PSA gray zone cases	2023	Progress in Biomedical Optics and Imaging - Proceedings of SPIE	SPIE	https://www.scopus.com/inward/record.uri?eid=2-s2.0-85160720274&doi=10.1117%2f12.2653408&partnerID=40&md5=70c9879afd4dfa7ac0fcab3e035efc5d		7	2023-12-09 16:02:23	Conference paper	10.1117/12.2653408	16057422 (ISSN); 978-151066043-4 (ISBN)		12469				0	0.00	0	2	1
			?	1	Wen Li, Yang Li, Xiaoling Liu, Li Wang, Wenqian Chen, Xueshen Qian, Xianglong Zheng, Jiang Chen, Yiming Liu, Lisong Lin	Machine learning-based radiomics for predicting BRAF-V600E mutations in ameloblastoma.	2023	Frontiers in immunology				3	2023-12-09 15:58:23	Journal Article	10.3389/fimmu.2023.1180908	1664-3224		14		1180908		0	0.00	0	10	1	Ameloblastoma is a locally invasive and aggressive epithelial odontogenic neoplasm. The BRAF-V600E gene mutation is a prevalent genetic alteration found in this tumor and is considered to have a crucial role in its pathogenesis. The objective of this study is to develop and validate a radiomics-based machine learning method for the identification of BRAF-V600E gene mutations in ameloblastoma pati…
			1	1	Ling Chen, Runrong Chen, Tao Li, Lizhao Huang, Chuyun Tang, Yao Li, Zisan Zeng	MRI radiomics model for predicting TERT promoter mutation status in glioblastoma.	2023	Brain and behavior				1	2023-12-09 15:57:29	Journal Article	10.1002/brb3.3324	2162-3279						0	0.00	0	7	1	The presence of TERT promoter mutations has been associated with worse prognosis and resistance to therapy for patients with glioblastoma (GBM). This study aimed to determine whether the combination model of different feature selections and classification algorithms based on multiparameter MRI can be used to predict TERT subtype in GBM patients. A total of 143 patients were included in our retros…
			0	1	Likun Wang, Xueliang Wu, Ruoxi Tian, Hongqing Ma, Zekun Jiang, Weixin Zhao, Guoqing Cui, Meng Li, Qinsheng Hu, Xiangyang Yu, Wengui Xu	MRI-based pre-Radiomics and delta-Radiomics models accurately predict the post-treatment response of rectal adenocarcinoma to neoadjuvant chemoradiotherapy.	2023	Frontiers in oncology				7	2023-12-09 15:58:23	Journal Article	10.3389/fonc.2023.1133008	2234-943X		13		1133008		0	0.00	0	11	1	To develop and validate magnetic resonance imaging (MRI)-based pre-Radiomics and delta-Radiomics models for predicting the treatment response of local advanced rectal cancer (LARC) to neoadjuvant chemoradiotherapy (NCRT). Between October 2017 and August 2022, 105 LARC NCRT-naïve patients were enrolled in this study. After careful evaluation, data for 84 patients that met the inclusion criteria we…
			1	1	Yongsik Sim, Seung-Koo Lee, Min Kyung Chu, Won-Joo Kim, Kyoung Heo, Kyung Min Kim, Beomseok Sohn	MRI-Based Radiomics Approach for Differentiating Juvenile Myoclonic Epilepsy from Epilepsy with Generalized Tonic-Clonic Seizures Alone.	2023	Journal of magnetic resonance imaging : JMRI				8	2023-12-09 15:57:29	Journal Article	10.1002/jmri.29024	1522-2586						0	0.00	0	7	1	The clinical presentation of juvenile myoclonic epilepsy (JME) and epilepsy with generalized tonic-clonic seizures alone (GTCA) is similar, and MRI scans are often perceptually normal in both conditions making them challenging to differentiate. To develop and validate an MRI-based radiomics model to accurately diagnose JME and GTCA, as well as to classify prognostic groups. Retrospective. 164 pat…
			1	1	Yang Chen, Wei Tang, Wei Liu, Ruimin Li, Qifeng Wang, Xigang Shen, Jing Gong, Yajia Gu, Weijun Peng	Multiparametric MR Imaging Radiomics Signatures for Assessing the Recurrence Risk of ER+/HER2- Breast Cancer Quantified With 21-Gene Recurrence Score.	2023	Journal of magnetic resonance imaging : JMRI				22	2023-12-09 15:57:29	Journal Article	10.1002/jmri.28547	1522-2586		58	2	444	453	0	0.00	0	9	1	While the Oncotype DX 21-gene recurrence score (RS) has been recommended for guiding ER+/HER2- breast cancer treatment decisions, it is limited by cost and availability. To develop a multiparametric MRI-based radiomics model for assessing ER+/HER2- breast cancer patients' 21-gene RS. Retrospective. A total of 151 patients with pathologically confirmed ER+/HER2- breast cancers, who underwent preop…
			1	1	Yongsik Sim, Minjae Kim, Jinna Kim, Seung-Koo Lee, Kyunghwa Han, Beomseok Sohn	Multiparametric MRI-based radiomics model for predicting human papillomavirus status in oropharyngeal squamous cell carcinoma: optimization using oversampling and machine learning techniques.	2023	European radiology				6	2023-12-09 15:57:29	Journal Article	10.1007/s00330-023-10338-3	1432-1084						0	0.00	0	6	1	To develop and validate a multiparametric MRI-based radiomics model with optimal oversampling and machine learning techniques for predicting human papillomavirus (HPV) status in oropharyngeal squamous cell carcinoma (OPSCC). This retrospective, multicenter study included consecutive patients with newly diagnosed and pathologically confirmed OPSCC between January 2017 and December 2020 (110 patien…
			1	1	X. Lv, Y. Li, X. Xu, Z. Zheng, F. Li, K. Fang, Y. Wang, B. Wang, D. Hou	Multisequence MRI-based radiomics nomogram for early prediction of osimertinib resistance in patients with non-small cell lung cancer brain metastases	2023	European Journal of Radiology Open	Elsevier Ltd	https://www.scopus.com/inward/record.uri?eid=2-s2.0-85169510653&doi=10.1016%2fj.ejro.2023.100521&partnerID=40&md5=607eec78724c77fc2b8ceadcbf870303		12	2023-12-09 16:02:27	Article	10.1016/j.ejro.2023.100521	23520477 (ISSN)		11				0	0.00	0	9	1
			1	1	Jiali Xu, Mingyao Lai, Shaoqun Li, Linbo Cai, Changzheng Shi	Noninvasive Prediction of Histological Grading in Pediatric Low-Grade Gliomas Using Preoperative T2-FLAIR Radiomics Features.	2023	World neurosurgery				5	2023-12-09 15:58:23	Journal Article	10.1016/j.wneu.2023.04.096	1878-8769						0	0.00	0	5	1	To investigate the clinical application value of radiomics based on magnetic resonance T2-fluid attenuated inversion recovery (FLAIR) sequence images to distinguish pediatric low-grade gliomas of histological grades 1 and 2. A retrospective study of pediatric low-grade gliomas treated in our institution from April 2017 to July 2021. The histological grading follows the 2021 WHO (World Health Orga…
	1			0	Yaoyao Zhuo, Jie Shen, Yi Zhan, Ye Tian, Mingfeng Yu, Shuyi Yang, Peiyan Ye, Li Fan, Zhiyong Zhang, Fei Shan	Optimization and validation of voxel size-related radiomics variability by combatting batch effect harmonization in pulmonary nodules: a phantom and clinical study.	2023	Quantitative imaging in medicine and surgery				4	2023-12-09 15:57:12	Journal Article	10.21037/qims-22-992	2223-4292		13	9	6139	6151	0	0.00	0	10	1	Broad generalization of radiomics-assisted models may be impeded by concerns about variability. This study aimed to evaluate the merit of combatting batch effect (ComBat) harmonization in reducing the variability of voxel size-related radiomics in both phantom and clinical study in comparison with image resampling correction method. A pulmonary phantom with 22 different types of nodules was scann…
			1		D Kawahara, A Jensen, J Yuan, Y Nagata, Y Watanabe	Predicting the BRAF mutation with pretreatment MRI radiomics features for melanoma brain metastases receiving Gamma Knife radiosurgery.	2023	Clinical radiology				2	2023-12-09 15:58:23	Journal Article	10.1016/j.crad.2023.08.012	1365-229X		78	12			0	0.00	0	5	1	To develop a model using radiomics features extracted from magnetic resonance imaging (MRI) images of Gamma Knife radiosurgery (GKRS) to predict the BRAF mutation in patients with melanoma brain metastases (MBM). Data of 220 tumours were classified into two groups. One was a group whose BRAF mutation was identified, and the other group whose BRAF mutation was not identified. We extracted 1,962 ra…
	1			0	Arnaldo Stanzione, Renato Cuocolo, Claudia Bombace, Ilaria Pesce, Ciro Gabriele Mainolfi, Marco De Giorgi, Gregorio Delli Paoli, Pasquale La Selva, Jessica Petrone, Luigi Camera, Michele Klain, Silvana Del Vecchio, Alberto Cuocolo, Simone Maurea	Prediction of 2-[18F]FDG PET-CT SUVmax for Adrenal Mass Characterization: A CT Radiomics Feasibility Study.	2023	Cancers				7	2023-12-09 15:57:12	Journal Article	10.3390/cancers15133439	2072-6694		15	13			0	0.00	0	14	1	Indeterminate adrenal masses (AM) pose a diagnostic challenge, and 2-[18F]FDG PET-CT serves as a problem-solving tool. Aim of this study was to investigate whether CT radiomics features could be used to predict the 2-[18F]FDG SUVmax of AM. Patients with AM on 2-[18F]FDG PET-CT scan were grouped based on iodine contrast injection as CT contrast-enhanced (CE) or CT unenhanced (NCE). Two-dimensional…
			1	1	Yongjian Sha, Qianqian Yan, Yan Tan, Xiaochun Wang, Hui Zhang, Guoqiang Yang	Prediction of the Molecular Subtype of IDH Mutation Combined with MGMT Promoter Methylation in Gliomas via Radiomics Based on Preoperative MRI.	2023	Cancers				8	2023-12-09 15:58:23	Journal Article	10.3390/cancers15051440	2072-6694		15	5			0	0.00	0	6	1	The molecular subtype of IDH mut combined with MGMT meth in gliomas suggests a good prognosis and potential benefit from TMZ chemotherapy. The aim of this study was to establish a radiomics model to predict this molecular subtype. The preoperative MR images and genetic data of 498 patients with gliomas were retrospectively collected from our institution and the TCGA/TCIA dataset. A total of 1702 …
			1	1	Xiaowen Ma, Jing Gong, Feixiang Hu, Wei Tang, Yajia Gu, Weijun Peng	Pretreatment Multiparametric MRI-Based Radiomics Analysis for the Diagnosis of Breast Phyllodes Tumors.	2023	Journal of magnetic resonance imaging : JMRI				23	2023-12-09 15:57:29	Journal Article	10.1002/jmri.28286	1522-2586		57	2	633	645	0	0.00	0	6	1	Preoperative pathological grading assessment is important for patients with breast phyllodes tumors (PTs). To develop and validate a clinical-radiomics model based on multiparametric MRI and clinical information for the pretreatment differential diagnosis of PTs. Retrospective. A total of 216 patients with PTs, 133 in the training cohort (55 benign PTs [BPTs] and 78 borderline/malignant PTs [BMPT…
			1	1	L.W.C. Chan, S.C.C. Wong, W.C.S. Cho, M. Huang, F. Zhang, M.L. Chui, U.N.Y. Lai, T.Y.K. Chan, Z.H.C. Cheung, J.C.Y. Cheung, K.F. Tang, M.L. Tse, H.K. Wong, H.M.F. Kwok, X. Shen, S. Zhang, K.W.H. Chiu	Primary Tumor Radiomic Model for Identifying Extrahepatic Metastasis of Hepatocellular Carcinoma Based on Contrast Enhanced Computed Tomography	2023	Diagnostics	MDPI	https://www.scopus.com/inward/record.uri?eid=2-s2.0-85145907359&doi=10.3390%2fdiagnostics13010102&partnerID=40&md5=3efea23c7b73694c7b658561b9daf7cf		5	2023-12-09 16:02:13	Article	10.3390/diagnostics13010102	20754418 (ISSN)		13	1			0	0.00	0	17	1
			1	1	Pei-Lun Han, Ze-Kun Jiang, Ran Gu, Shan Huang, Yu Jiang, Zhi-Gang Yang, Kang Li	Prognostic prediction of left ventricular myocardial noncompaction using machine learning and cardiac magnetic resonance radiomics.	2023	Quantitative imaging in medicine and surgery				5	2023-12-09 15:57:29	Journal Article	10.21037/qims-23-372	2223-4292		13	10	6468	6481	0	0.00	0	7	1	Although there are many studies on the prognostic factors of left ventricular myocardial noncompaction (LVNC), the determinants are varied and not entirely consistent. This study aimed to build predictive models using radiomics features and machine learning to predict major adverse cardiovascular events (MACEs) in patients with LVNC. In total, 96 patients with LVNC were included and randomly divi…
	1			0	Burak Kocak, Sabahattin Yuzkan, Samet Mutlu, Elif Bulut, Irem Kavukoglu	Publications poorly report the essential RadiOmics ParametERs (PROPER): A meta-research on quality of reporting.	2023	European journal of radiology				3	2023-12-09 15:57:12	Journal Article	10.1016/j.ejrad.2023.111088	1872-7727		167		111088		0	0.00	0	5	1	To investigate the quality of reporting in radiomics research, with a focus on the most basic technical parameters. A PubMed literature search was conducted to identify original studies on radiomics (last search: January 2, 2023). Following a sample size calculation with an a priori power analysis, a random sample of the radiomic literature was collected. In addition to baseline characteristics, …
		1		0	Rishabh Gupta, Cem Bilgin, Mohamed S Jabal, Sedat Kandemirli, Sherief Ghozy, Hassan Kobeissi, David F Kallmes	Quality Assessment of Radiomics Studies on Functional Outcomes Following Acute Ischemic Stroke - A Systematic Review.	2023	World neurosurgery				1	2023-12-09 15:57:12	Journal Article	10.1016/j.wneu.2023.11.154	1878-8769						0	0.00	0	7	1	Radiomics is a machine-learning method which extracts features from medical images. The objective of the present systematic review was to assess the quality of existing studies which use radiomics methods to predict functional outcomes in patients following AIS. Studies using radiomics-extracted features to predict functional outcomes amongst AIS patients using the modified Rankin Score (mRS) wer…
			1	1	Mohamed Sobhi Jabal, Marwa A Mohammed, Hassan Kobeissi, Giuseppe Lanzino, Waleed Brinjikji, Kelly D Flemming	Quantitative image signature and machine learning-based prediction of outcomes in cerebral cavernous malformations.	2023	Journal of stroke and cerebrovascular diseases : the official journal of National Stroke Association				3	2023-12-09 15:57:29	Journal Article	10.1016/j.jstrokecerebrovasdis.2023.107462	1532-8511		33	1	107462		0	0.00	0	6	1	There is increasing interest in novel prognostic tools and predictive biomarkers to help identify, with more certainty, cerebral cavernous malformations (CCM) susceptible of bleeding if left untreated. We developed explainable quantitative-based machine learning models from magnetic resonance imaging (MRI) in a large CCM cohort to demonstrate the value of artificial intelligence and radiomics in …
			0	1	Sarah L Savaridas, Utkarsh Agrawal, Adeniyi Francis Fagbamigbe, Sarah L Tennant, Colin McCowan	Radiomic analysis in contrast-enhanced mammography using a multivendor data set: accuracy of models according to segmentation techniques.	2023	The British journal of radiology				20	2023-12-09 15:57:29	Journal Article	10.1259/bjr.20220980	1748-880X		96	1145	20220980		0	0.00	0	5	1	Radiomic analysis of contrast-enhanced mammographic (CEM) images is an emerging field. The aims of this study were to build classification models to distinguish benign and malignant lesions using a multivendor data set and compare segmentation techniques. CEM images were acquired using Hologic and GE equipment. Textural features were extracted using MaZda analysis software. Lesions were segmented…
			1	1	Haoru Wang, Mingye Xie, Xin Chen, Jin Zhu, Li Zhang, Hao Ding, Zhengxia Pan, Ling He	Radiomics analysis of contrast-enhanced computed tomography in predicting the International Neuroblastoma Pathology Classification in neuroblastoma.	2023	Insights into imaging				14	2023-12-09 15:57:29	Journal Article	10.1186/s13244-023-01418-5	1869-4101		14	1	106		0	0.00	0	8	1	To predict the International Neuroblastoma Pathology Classification (INPC) in neuroblastoma using a computed tomography (CT)-based radiomics approach. We enrolled 297 patients with neuroblastoma retrospectively and divided them into a training group (n = 208) and a testing group (n = 89). To balance the classes in the training group, a Synthetic Minority Over-sampling Technique was applied. A log…
			1	1	Zhen Zhang, Zhixiang Wang, Meng Yan, Jiaqi Yu, Andre Dekker, Lujun Zhao, Leonard Wee	Radiomics and Dosiomics Signature From Whole Lung Predicts Radiation Pneumonitis: A Model Development Study With Prospective External Validation and Decision-curve Analysis.	2023	International journal of radiation oncology, biology, physics				18	2023-12-09 15:57:12	Journal Article	10.1016/j.ijrobp.2022.08.047	1879-355X		115	3	746	758	0	0.00	0	7	1	Radiation pneumonitis (RP) is one of the common side effects of radiation therapy in the thoracic region. Radiomics and dosiomics quantify information implicit within medical images and radiation therapy dose distributions. In this study we demonstrate the prognostic potential of radiomics, dosiomics, and clinical features for RP prediction. Radiomics, dosiomics, dose-volume histogram (DVH) metri…
		1		0	A. Jahanshahi, Y. Soleymani, M. Fazel Ghaziani, D. Khezerloo	Radiomics reproducibility challenge in computed tomography imaging as a nuisance to clinical generalization: a mini-review	2023	Egyptian Journal of Radiology and Nuclear Medicine	Institute for Ionics	https://www.scopus.com/inward/record.uri?eid=2-s2.0-85159013540&doi=10.1186%2fs43055-023-01029-6&partnerID=40&md5=1a9177634afd51d9a5c8c879b980c18c		11	2023-12-09 16:02:23	Review	10.1186/s43055-023-01029-6	0378603X (ISSN)		54	1			0	0.00	0	4	1
	1			0	L.E. Kremer, B. Fosso, L. Groothuis, A. Chapman, S.G. Armato	Radiomics-based classification of autosomal dominant polycystic kidney disease (ADPKD) Mayo Imaging Classification (MIC) and the effect of gray-level discretization	2023	Progress in Biomedical Optics and Imaging - Proceedings of SPIE	SPIE	https://www.scopus.com/inward/record.uri?eid=2-s2.0-85160199459&doi=10.1117%2f12.2654476&partnerID=40&md5=68cb54316f88fc3ab6d5bb1b27608e78		23	2023-12-09 16:02:23	Conference paper	10.1117/12.2654476	16057422 (ISSN); 978-151066035-9 (ISBN)		12465				1	1.00	0	5	1
	1			0	Marco Bologna, Chiara Tenconi, Valentina D A Corino, Gaetano Annunziata, Ester Orlandi, Giuseppina Calareso, Emanuele Pignoli, Riccardo Valdagni, Luca T Mainardi, Tiziana Rancati	Repeatability and reproducibility of MRI-radiomic features: A phantom experiment on a 1.5 T scanner.	2023	Medical physics				16	2023-12-09 15:57:12	Journal Article	10.1002/mp.16054	2473-4209		50	2	750	762	0	0.00	0	10	1	Aim of this study is to assess the repeatability of radiomic features on magnetic resonance images (MRI) and their stability to variations in time of repetition (TR), time of echo (TE), slice thickness (ST), and pixel spacing (PS) using vegetable phantoms. The organic phantom was realized using two cucumbers placed inside a cylindrical container, and the analysis was performed using T1-weighted (…
	Russian			1	G.G. Karmazanovsky, M.Y. Shantarevich, V.I. Stashkiv, A.S. Revishvili	Reproducibility of CT and MRI texture features of hepatocellular carcinoma	2023	Medical Visualization	VIDAR Publishing House	https://www.scopus.com/inward/record.uri?eid=2-s2.0-85173764683&doi=10.24835%2f1607-0763-1372&partnerID=40&md5=8fd947303d95cdd308897b23de6d0c60		20	2023-12-09 16:02:23	Article	10.24835/1607-0763-1372	16070763 (ISSN)		27	3	84	93	0	0.00	0	4	1
			1	1	A. Karagöz, A. Guvenis	Robust whole-tumour 3D volumetric CT-based radiomics approach for predicting the WHO/ISUP grade of a ccRCC tumour	2023	Computer Methods in Biomechanics and Biomedical Engineering: Imaging and Visualization	Taylor and Francis Ltd.	https://www.scopus.com/inward/record.uri?eid=2-s2.0-85134741943&doi=10.1080%2f21681163.2022.2103449&partnerID=40&md5=1415808bd0658cdeb1e07c1cb4e35d43		10	2023-12-09 16:02:13	Article	10.1080/21681163.2022.2103449	21681163 (ISSN)		11	3	665	677	0	0.00	0	2	1
			1	1	Robert M Geraghty, Ian Wilson, Eric Olinger, Paul Cook, Susan Troup, David Kennedy, Alistair Rogers, Bhaskar K Somani, Nasser A Dhayat, Daniel G Fuster, John A Sayer	Routine Urinary Biochemistry Does Not Accurately Predict Stone Type Nor Recurrence in Kidney Stone Formers: A Multicentre, Multimodel, Externally Validated Machine-Learning Study.	2023	Journal of endourology				7	2023-12-09 15:57:29	Multicenter Study	10.1089/end.2023.0451	1557-900X		37	12	1295	1304	0	0.00	0	11	1	Objectives: Urinary biochemistry is used to detect and monitor conditions associated with recurrent kidney stones. There are no predictive machine learning (ML) tools for kidney stone type or recurrence. We therefore aimed to build and validate ML models for these outcomes using age, gender, 24-hour urine biochemistry, and stone composition. Materials and Methods: Data from three cohorts were use…
	1			0	Yonghan Kwon, Kyunghwa Han, Young Joo Suh, Inkyung Jung	Stability selection for LASSO with weights based on AUC.	2023	Scientific reports				10	2023-12-09 15:57:12	Journal Article	10.1038/s41598-023-32517-4	2045-2322		13	1	5207		0	0.00	0	4	1	Stability selection is a variable selection algorithm based on resampling a dataset. Based on stability selection, we propose weighted stability selection to select variables by weighing them using the area under the receiver operating characteristic curve (AUC) from additional modelling. Through an extensive simulation study, we evaluated the performance of the proposed method in terms of the tr…
	1			0	Suyon Chang, Kyunghwa Han, Yonghan Kwon, Lina Kim, Seunghyun Hwang, Hwiyoung Kim, Byoung Wook Choi	T1 Map-Based Radiomics for Prediction of Left Ventricular Reverse Remodeling in Patients With Nonischemic Dilated Cardiomyopathy.	2023	Korean journal of radiology				8	2023-12-09 15:57:12	Journal Article	10.3348/kjr.2023.0065	2005-8330		24	5	395	405	0	0.00	0	7	1	This study aimed to develop and validate models using radiomics features on a native T1 map from cardiac magnetic resonance (CMR) to predict left ventricular reverse remodeling (LVRR) in patients with nonischemic dilated cardiomyopathy (NIDCM). Data from 274 patients with NIDCM who underwent CMR imaging with T1 mapping at Severance Hospital between April 2012 and December 2018 were retrospectivel…
	1			0	Jeroen Bleker, Christian Roest, Derya Yakar, Henkjan Huisman, Thomas C Kwee	The Effect of Image Resampling on the Performance of Radiomics-Based Artificial Intelligence in Multicenter Prostate MRI.	2023	Journal of magnetic resonance imaging : JMRI				5	2023-12-09 15:57:12	Journal Article	10.1002/jmri.28935	1522-2586						0	0.00	0	5	1	Single center MRI radiomics models are sensitive to data heterogeneity, limiting the diagnostic capabilities of current prostate cancer (PCa) radiomics models. To study the impact of image resampling on the diagnostic performance of radiomics in a multicenter prostate MRI setting. Retrospective. Nine hundred thirty patients (nine centers, two vendors) with 737 eligible PCa lesions, randomly split…
	1			0	Na Wang, Meng Dai, Yan Zhao, Zhaoqi Zhang, Jianfang Wang, Jingmian Zhang, Yingchen Wang, Yunuan Liu, Fenglian Jing, Xinming Zhao	Value of pre-treatment 18F-FDG PET/CT radiomics in predicting the prognosis of stage III-IV colorectal cancer.	2023	European journal of radiology open				13	2023-12-09 15:57:12	Journal Article	10.1016/j.ejro.2023.100480	2352-0477		10		100480		0	0.00	0	10	1	To investigate the value of radiomics features extracted from pre-treatment 18F-FDG PET/CT in predicting the outcomes of stage III-IV colorectal cancer (CRC), which may assist in clinical management strategies and precise treatment of stage III-IV CRC. 124 patients with pathologically confirmed stage III-IV CRC who underwent pre-treatment 18F-FDG PET/CT scans were enrolled in this study. The leas…
			0	1	Madalina Szep, Roxana Pintican, Bianca Boca, Andra Perja, Magdalena Duma, Diana Feier, Flavia Epure, Bogdan Fetica, Dan Eniu, Andrei Roman, Sorin Marian Dudea, Angelica Chiorean	Whole-Tumor ADC Texture Analysis Is Able to Predict Breast Cancer Receptor Status.	2023	Diagnostics (Basel, Switzerland)				4	2023-12-09 15:58:23	Journal Article	10.3390/diagnostics13081414	2075-4418		13	8			0	0.00	0	12	1	There are different breast cancer molecular subtypes with differences in incidence, treatment response and outcome. They are roughly divided into estrogen and progesterone receptor (ER and PR) negative and positive cancers. In this retrospective study, we included 185 patients augmented with 25 SMOTE patients and divided them into two groups: the training group consisted of 150 patients and the v…
1				0	Yuan Ma, Jia Wang, Hongying Zhang, Hongmei Li, Fu'an Wang, Penghua Lv, Jing Ye	A CT-based radiomics nomogram for classification of intraparenchymal hyperdense areas in patients with acute ischemic stroke following mechanical thrombectomy treatment.	2022	Frontiers in neuroscience				21	2023-12-09 15:57:29	Journal Article	10.3389/fnins.2022.1061745	1662-4548		16		1061745		0	0.00	0	7	1	To develop and validate a radiomic-based model for differentiating hemorrhage from iodinated contrast extravasation of intraparenchymal hyperdense areas (HDA) following mechanical thrombectomy treatment in acute ischemic stroke. A total of 100 and four patients with intraparenchymal HDA on initial post-operative CT were included in this study. The patients who met criteria were divided into a pri…
1				0	T Wang, H Yang, D Hao, P Nie, Y Liu, C Huang, Y Huang, H Wang, H Niu	A CT-based radiomics nomogram for distinguishing between malignant and benign Bosniak IIF masses: a two-centre study.	2023	Clinical radiology				15	2023-12-09 15:57:29	Journal Article	10.1016/j.crad.2023.04.011	1365-229X		78	8	590	600	0	0.00	0	9	1	To establish and assess a computed tomography (CT)-based radiomics nomogram for identifying malignant and benign Bosniak IIF masses. In total, 150 patients with Bosniak IIF masses were separated into a training set (n=106) and a test set (n=44) in a ratio of 7:3. A radiomics signature was calculated based on extracted features from the three phases of CT images. A clinical model was constructed b…
1				0	Yan-Jie Shi, Hai-Tao Zhu, Shuo Yan, Xiao-Ting Li, Xiao-Yan Zhang, Ying-Shi Sun	A CT-Based Radiomics Nomogram Model for Differentiating Primary Malignant Melanoma of the Esophagus from Esophageal Squamous Cell Carcinoma.	2023	BioMed research international				11	2023-12-09 15:57:12	Journal Article	10.1155/2023/6057196	2314-6141		2023		6057196		0	0.00	0	6	1	The diagnosis of primary malignant melanoma of the esophagus (PMME) before treatment is essential for clinical decision-making. However, PMME may be misdiagnosed as esophageal squamous cell carcinoma (ESCC) sometimes. This research is aimed at devising a radiomics nomogram model of CT for distinguishing PMME from ESCC. In this retrospective analysis, 122 individuals with proven pathologically PMM…
1				0	Mutlu Gülbay	A radiomics-based logistic regression model for the assessment of emphysema severity.	2023	Tuberkuloz ve toraks				2	2023-12-09 15:57:12	Journal Article	10.5578/tt.20239710	0494-1373		71	3	290	298	0	0.00	0	1	1	The aim of this study is to develop a model that differentiates between the radiological patterns of severe and mild emphysema using radiomics parameters, as well as to examine the parameters included in the model. Over the last 12 months, a total of 354 patients were screened based on the presence of terms such as “Fleischner”, “CLE”, and “centriacinar” in their thoracic CT reports, culminating …
1				0	C. Marzi, D. Marfisi, A. Barucci, J. Del Meglio, A. Lilli, C. Vignali, M. Mascalchi, G. Casolo, S. Diciotti, A.C. Traino, C. Tessa, M. Giannelli	Collinearity and Dimensionality Reduction in Radiomics: Effect of Preprocessing Parameters in Hypertrophic Cardiomyopathy Magnetic Resonance T1 and T2 Mapping	2023	Bioengineering	MDPI	https://www.scopus.com/inward/record.uri?eid=2-s2.0-85146812289&doi=10.3390%2fbioengineering10010080&partnerID=40&md5=86334a20f85816fb76b85db481d75bd3		4	2023-12-09 16:02:23	Article	10.3390/bioengineering10010080	23065354 (ISSN)		10	1			0	0.00	0	12	1
1				0	C. Ortega, Y. Eshet, A. Prica, R. Anconina, S. Johnson, D. Constantini, S. Keshavarzi, R. Kulanthaivelu, U. Metser, P. Veit-Haibach	Combination of FDG PET/CT Radiomics and Clinical Parameters for Outcome Prediction in Patients with Hodgkin’s Lymphoma	2023	Cancers	Multidisciplinary Digital Publishing Institute (MDPI)	https://www.scopus.com/inward/record.uri?eid=2-s2.0-85152544166&doi=10.3390%2fcancers15072056&partnerID=40&md5=b93587f401551b0f8cb4086cac79c20d		14	2023-12-09 16:02:23	Article	10.3390/cancers15072056	20726694 (ISSN)		15	7			2	2.00	0	10	1
1				0	K. Makimoto, R. Au, A. Moslemi, J.C. Hogg, J. Bourbeau, W.C. Tan, M. Kirby	Comparison of Feature Selection Methods and Machine Learning Classifiers for Predicting Chronic Obstructive Pulmonary Disease Using Texture-Based CT Lung Radiomic Features	2023	Academic Radiology	Elsevier Inc.	https://www.scopus.com/inward/record.uri?eid=2-s2.0-85136776662&doi=10.1016%2fj.acra.2022.07.016&partnerID=40&md5=7b21248ca625ddd2ce7d65bdd750cd75		22	2023-12-09 16:02:23	Article	10.1016/j.acra.2022.07.016	10766332 (ISSN)		30	5	900	910	4	4.00	1	7	1
1				0	F. Crimì, E. Agostini, A. Toniolo, F. Torresan, M. Iacobone, I. Tizianel, C. Scaroni, E. Quaia, C. Campi, F. Ceccato	CT Texture Analysis of Adrenal Pheochromocytomas: A Pilot Study	2023	Current Oncology	MDPI	https://www.scopus.com/inward/record.uri?eid=2-s2.0-85148701434&doi=10.3390%2fcurroncol30020167&partnerID=40&md5=cc41618c7cff575a08dc5ededea437f4		3	2023-12-09 16:02:23	Article	10.3390/curroncol30020167	17187729 (ISSN)		30	2	2169	2177	2	2.00	0	10	1
1				0	K. Sarac, A. Guvenis	Determining HPV Status in Patients with Oropharyngeal Cancer from 3D CT Images Using Radiomics: Effect of Sampling Methods	2023	Lecture Notes in Computer Science (including subseries Lecture Notes in Artificial Intelligence and Lecture Notes in Bioinformatics)	Springer Science and Business Media Deutschland GmbH	https://www.scopus.com/inward/record.uri?eid=2-s2.0-85165116309&doi=10.1007%2f978-3-031-34960-7_3&partnerID=40&md5=8c2a036ca2d262d6454c4fcf278baf73		1	2023-12-09 16:02:23	Conference paper	10.1007/978-3-031-34960-7_3	03029743 (ISSN); 978-303134959-1 (ISBN)		13920		27	41	0	0.00	0	2	1
1				0	K. Sarac, A. Guvenis	Determining HPV Status in Patients with Oropharyngeal Cancer from 3D CT Images Using Radiomics: Effect of Sampling Methods	2023	Lecture Notes in Computer Science (including subseries Lecture Notes in Artificial Intelligence and Lecture Notes in Bioinformatics)	Springer Science and Business Media Deutschland GmbH	https://www.scopus.com/inward/record.uri?eid=2-s2.0-85165116309&doi=10.1007%2f978-3-031-34960-7_3&partnerID=40&md5=8c2a036ca2d262d6454c4fcf278baf73		1	2023-12-09 16:02:27	Conference paper	10.1007/978-3-031-34960-7_3	03029743 (ISSN); 978-303134959-1 (ISBN)		13920		27	41	0	0.00	0	2	1
1				0	K. Sarac, A. Guvenis	Determining HPV Status in Patients with Oropharyngeal Cancer from 3D CT Images Using Radiomics: Effect of Sampling Methods	2023	Lecture Notes in Computer Science (including subseries Lecture Notes in Artificial Intelligence and Lecture Notes in Bioinformatics)	Springer Science and Business Media Deutschland GmbH	https://www.scopus.com/inward/record.uri?eid=2-s2.0-85165116309&doi=10.1007%2f978-3-031-34960-7_3&partnerID=40&md5=8c2a036ca2d262d6454c4fcf278baf73		3	2023-12-09 16:02:13	Conference paper	10.1007/978-3-031-34960-7_3	03029743 (ISSN); 978-303134959-1 (ISBN)		13920		27	41	0	0.00	0	2	1
1				0	H. Zhao, J. Gao, B. Bai, R. Wang, J. Yu, H. Lu, M. Cheng, P. Liang	Development and external validation of a non-invasive imaging biomarker to estimate the microsatellite instability status of gastric cancer and its prognostic value: The combination of clinical and quantitative CT-imaging features	2023	European Journal of Radiology	Elsevier Ireland Ltd	https://www.scopus.com/inward/record.uri?eid=2-s2.0-85147866860&doi=10.1016%2fj.ejrad.2023.110719&partnerID=40&md5=0e079bb066b422487bce8b69bfa08f1d		8	2023-12-09 16:02:13	Article	10.1016/j.ejrad.2023.110719	0720048X (ISSN)		162				0	0.00	0	8	1
1				0	S. Li, X. Su, J. Peng, N. Chen, Y. Liu, S. Zhang, H. Shao, Q. Tan, X. Yang, Y. Liu, Q. Gong, Q. Yue	Development and External Validation of an MRI-based Radiomics Nomogram to Distinguish Circumscribed Astrocytic Gliomas and Diffuse Gliomas: A Multicenter Study	2023	Academic Radiology	Elsevier Inc.	https://www.scopus.com/inward/record.uri?eid=2-s2.0-85166195542&doi=10.1016%2fj.acra.2023.06.033&partnerID=40&md5=278945eb114846853e74d6c260e04ee9		13	2023-12-09 16:02:27	Article	10.1016/j.acra.2023.06.033	10766332 (ISSN)						2	2.00	0	12	1
1				0	I. Bossi Zanetti, E. De Martin, R. Pascuzzo, N.C. D’Amico, S. Morlino, I. Cane, D. Aquino, M. Alì, M. Cellina, G. Beltramo, L. Fariselli	Development of Predictive Models for the Response of Vestibular Schwannoma Treated with Cyberknife®: A Feasibility Study Based on Radiomics and Machine Learning	2023	Journal of Personalized Medicine	MDPI	https://www.scopus.com/inward/record.uri?eid=2-s2.0-85160294024&doi=10.3390%2fjpm13050808&partnerID=40&md5=6ab174810a6c2911eeecc9c835f8351d		7	2023-12-09 16:02:27	Article	10.3390/jpm13050808	20754426 (ISSN)		13	5			1	1.00	0	11	1
1				0	D.A. Kessler, M.J. Graves	Editorial for “The Effect of Image Resampling on the Performance of Radiomics-Based Artificial Intelligence in Multicenter Prostate MRI”	2023	Journal of Magnetic Resonance Imaging	John Wiley and Sons Inc	https://www.scopus.com/inward/record.uri?eid=2-s2.0-85166410303&doi=10.1002%2fjmri.28939&partnerID=40&md5=fc0aa420d71bc3ecdde54becdfc83bc2		13	2023-12-09 16:02:23	Editorial	10.1002/jmri.28939	10531807 (ISSN)						0	0.00	0	2	1
1				0	Y. Zhang, Z. Wang, Z. Zhang, J. Liu, Y. Feng, L. Wee, A. Dekker, Q. Chen, A. Traverso	GAN-based one dimensional medical data augmentation	2023	Soft Computing	Springer Science and Business Media Deutschland GmbH	https://www.scopus.com/inward/record.uri?eid=2-s2.0-85160801214&doi=10.1007%2fs00500-023-08345-z&partnerID=40&md5=59e23390947894ee6d73714235ba27d4		11	2023-12-09 16:02:27	Article	10.1007/s00500-023-08345-z	14327643 (ISSN)		27	15	10481	10491	1	1.00	0	9	1
1				0	Farzan Moodi, Fereshteh Khodadadi Shoushtari, Delaram J Ghadimi, Gelareh Valizadeh, Ehsan Khormali, Hanieh Mobarak Salari, Mohammad Amin Dabbagh Ohadi, Yalda Nilipour, Amin Jahanbakhshi, Hamidreza Saligheh Rad	Glioma Tumor Grading Using Radiomics on Conventional MRI: A Comparative Study of WHO 2021 and WHO 2016 Classification of Central Nervous Tumors.	2023	Journal of magnetic resonance imaging : JMRI				2	2023-12-09 15:57:29	Journal Article	10.1002/jmri.29146	1522-2586						0	0.00	0	10	1	Glioma grading transformed in World Health Organization (WHO) 2021 CNS tumor classification, integrating molecular markers. However, the impact of this change on radiomics-based machine learning (ML) classifiers remains unexplored. To assess the performance of ML in classifying glioma tumor grades based on various WHO criteria. Retrospective. A neuropathologist regraded gliomas of 237 patients in…
1				0	J. Vogel, F. Seith, A. Estler, K. Nikolaou, H. Schmidt, C. la Fougère, T. Küstner	Impact of Tracer Dose Reduction in [18 F]-Labelled Fluorodeoxyglucose-Positron Emission Tomography ([18 F]-FDG)-PET) on Texture Features and Histogram Indices: A Study in Homogeneous Tissues of Phantom and Patient	2023	Tomography	Multidisciplinary Digital Publishing Institute (MDPI)	https://www.scopus.com/inward/record.uri?eid=2-s2.0-85175004633&doi=10.3390%2ftomography9050143&partnerID=40&md5=34c93916030755e1693254e934588de2		2	2023-12-09 16:02:31	Article	10.3390/tomography9050143	23791381 (ISSN)		9	5	1799	1810	0	0.00	0	7	1
1				0	X.-Q. Xue, W.-J. Yu, X.-L. Shao, Y.-T. Wang	Incremental value of PET primary lesion-based radiomics signature to conventional metabolic parameters and traditional risk factors for preoperative prediction of lymph node metastases in gastric cancer	2023	Abdominal Radiology	Springer	https://www.scopus.com/inward/record.uri?eid=2-s2.0-85142458951&doi=10.1007%2fs00261-022-03738-4&partnerID=40&md5=1e853ec790b9f8da5b5302377dd0aebd		17	2023-12-09 16:02:23	Article	10.1007/s00261-022-03738-4	2366004X (ISSN)		48	2	510	518	1	1.00	0	4	1
1				0	B.D. Wichtmann, F.N. Harder, K. Weiss, S.O. Schönberg, U.I. Attenberger, H. Alkadhi, D. Pinto Dos Santos, B. Baeßler	Influence of Image Processing on Radiomic Features from Magnetic Resonance Imaging	2023	Investigative Radiology	Lippincott Williams and Wilkins	https://www.scopus.com/inward/record.uri?eid=2-s2.0-85147893051&doi=10.1097%2fRLI.0000000000000921&partnerID=40&md5=fe1720cfe09e19d1a2f864b998a57f0e		16	2023-12-09 16:02:23	Article	10.1097/RLI.0000000000000921	00209996 (ISSN)		58	3	199	208	6	6.00	1	8	1
1				0	W. Li, Y. Li, X. Liu, L. Wang, W. Chen, X. Qian, X. Zheng, J. Chen, Y. Liu, L. Lin	Machine learning-based radiomics for predicting BRAF-V600E mutations in ameloblastoma	2023	Frontiers in Immunology	Frontiers Media SA	https://www.scopus.com/inward/record.uri?eid=2-s2.0-85168975255&doi=10.3389%2ffimmu.2023.1180908&partnerID=40&md5=07a5dcc15e97c95af2b17a047e429379		6	2023-12-09 16:02:13	Article	10.3389/fimmu.2023.1180908	16643224 (ISSN)		14				0	0.00	0	10	1
1				0	Wen Li, Yang Li, Xiaoling Liu, Li Wang, Wenqian Chen, Xueshen Qian, Xianglong Zheng, Jiang Chen, Yiming Liu, Lisong Lin	Machine learning-based radiomics for predicting BRAF-V600E mutations in ameloblastoma.	2023	Frontiers in immunology				10	2023-12-09 15:57:29	Journal Article	10.3389/fimmu.2023.1180908	1664-3224		14		1180908		0	0.00	0	10	1	Ameloblastoma is a locally invasive and aggressive epithelial odontogenic neoplasm. The BRAF-V600E gene mutation is a prevalent genetic alteration found in this tumor and is considered to have a crucial role in its pathogenesis. The objective of this study is to develop and validate a radiomics-based machine learning method for the identification of BRAF-V600E gene mutations in ameloblastoma pati…
1				0	L. Wang, X. Wu, R. Tian, H. Ma, Z. Jiang, W. Zhao, G. Cui, M. Li, Q. Hu, X. Yu, W. Xu	MRI-based pre-Radiomics and delta-Radiomics models accurately predict the post-treatment response of rectal adenocarcinoma to neoadjuvant chemoradiotherapy	2023	Frontiers in Oncology	Frontiers Media S.A.	https://www.scopus.com/inward/record.uri?eid=2-s2.0-85150176899&doi=10.3389%2ffonc.2023.1133008&partnerID=40&md5=b70bc2d6108c858d606f3d0364dc8d4e		16	2023-12-09 16:02:27	Article	10.3389/fonc.2023.1133008	2234943X (ISSN)		13				1	1.00	0	11	1
1				0	L. Wang, X. Wu, R. Tian, H. Ma, Z. Jiang, W. Zhao, G. Cui, M. Li, Q. Hu, X. Yu, W. Xu	MRI-based pre-Radiomics and delta-Radiomics models accurately predict the post-treatment response of rectal adenocarcinoma to neoadjuvant chemoradiotherapy	2023	Frontiers in Oncology	Frontiers Media S.A.	https://www.scopus.com/inward/record.uri?eid=2-s2.0-85150176899&doi=10.3389%2ffonc.2023.1133008&partnerID=40&md5=b70bc2d6108c858d606f3d0364dc8d4e		9	2023-12-09 16:02:13	Article	10.3389/fonc.2023.1133008	2234943X (ISSN)		13				1	1.00	0	11	1
1				0	Likun Wang, Xueliang Wu, Ruoxi Tian, Hongqing Ma, Zekun Jiang, Weixin Zhao, Guoqing Cui, Meng Li, Qinsheng Hu, Xiangyang Yu, Wengui Xu	MRI-based pre-Radiomics and delta-Radiomics models accurately predict the post-treatment response of rectal adenocarcinoma to neoadjuvant chemoradiotherapy.	2023	Frontiers in oncology				19	2023-12-09 15:57:29	Journal Article	10.3389/fonc.2023.1133008	2234-943X		13		1133008		0	0.00	0	11	1	To develop and validate magnetic resonance imaging (MRI)-based pre-Radiomics and delta-Radiomics models for predicting the treatment response of local advanced rectal cancer (LARC) to neoadjuvant chemoradiotherapy (NCRT). Between October 2017 and August 2022, 105 LARC NCRT-naïve patients were enrolled in this study. After careful evaluation, data for 84 patients that met the inclusion criteria we…
1				0	Y. Sim, S.-K. Lee, M.K. Chu, W.-J. Kim, K. Heo, K.M. Kim, B. Sohn	MRI-Based Radiomics Approach for Differentiating Juvenile Myoclonic Epilepsy from Epilepsy with Generalized Tonic–Clonic Seizures Alone	2023	Journal of Magnetic Resonance Imaging	John Wiley and Sons Inc	https://www.scopus.com/inward/record.uri?eid=2-s2.0-85172169446&doi=10.1002%2fjmri.29024&partnerID=40&md5=cab50545a7ef8530814df62032d5760e		19	2023-12-09 16:02:27	Article	10.1002/jmri.29024	10531807 (ISSN)						1	1.00	0	7	1
1				0	Y. Chen, W. Tang, W. Liu, R. Li, Q. Wang, X. Shen, J. Gong, Y. Gu, W. Peng	Multiparametric MR Imaging Radiomics Signatures for Assessing the Recurrence Risk of ER+/HER2− Breast Cancer Quantified With 21-Gene Recurrence Score	2023	Journal of Magnetic Resonance Imaging	John Wiley and Sons Inc	https://www.scopus.com/inward/record.uri?eid=2-s2.0-85142899044&doi=10.1002%2fjmri.28547&partnerID=40&md5=9040d7765f66d6fb8ddb66272acff3c5		9	2023-12-09 16:02:27	Article	10.1002/jmri.28547	10531807 (ISSN)		58	2	444	453	2	2.00	0	9	1
1				0	Y. Sim, M. Kim, J. Kim, S.-K. Lee, K. Han, B. Sohn	Multiparametric MRI–based radiomics model for predicting human papillomavirus status in oropharyngeal squamous cell carcinoma: optimization using oversampling and machine learning techniques	2023	European Radiology	Springer Science and Business Media Deutschland GmbH	https://www.scopus.com/inward/record.uri?eid=2-s2.0-85174305864&doi=10.1007%2fs00330-023-10338-3&partnerID=40&md5=540c0d8615e916f6e5bdb2b9d16b89cd		2	2023-12-09 16:02:27	Article	10.1007/s00330-023-10338-3	09387994 (ISSN)						0	0.00	0	6	1
1				0	J. Xu, M. Lai, S. Li, L. Cai, C. Shi	Noninvasive Prediction of Histological Grading in Pediatric Low-Grade Gliomas Using Preoperative T2-FLAIR Radiomics Features	2023	World Neurosurgery	Elsevier Inc.	https://www.scopus.com/inward/record.uri?eid=2-s2.0-85165649518&doi=10.1016%2fj.wneu.2023.04.096&partnerID=40&md5=c3e0f3dd77cd10d7b1ac6937ad6a4995		17	2023-12-09 16:02:27	Article	10.1016/j.wneu.2023.04.096	18788750 (ISSN)		177				0	0.00	0	5	1
1				0	J. Xu, M. Lai, S. Li, L. Cai, C. Shi	Noninvasive Prediction of Histological Grading in Pediatric Low-Grade Gliomas Using Preoperative T2-FLAIR Radiomics Features	2023	World Neurosurgery	Elsevier Inc.	https://www.scopus.com/inward/record.uri?eid=2-s2.0-85165649518&doi=10.1016%2fj.wneu.2023.04.096&partnerID=40&md5=c3e0f3dd77cd10d7b1ac6937ad6a4995		11	2023-12-09 16:02:13	Article	10.1016/j.wneu.2023.04.096	18788750 (ISSN)		177				0	0.00	0	5	1
1				0	Jiali Xu, Mingyao Lai, Shaoqun Li, Linbo Cai, Changzheng Shi	Noninvasive Prediction of Histological Grading in Pediatric Low-Grade Gliomas Using Preoperative T2-FLAIR Radiomics Features.	2023	World neurosurgery				18	2023-12-09 15:57:29	Journal Article	10.1016/j.wneu.2023.04.096	1878-8769						0	0.00	0	5	1	To investigate the clinical application value of radiomics based on magnetic resonance T2-fluid attenuated inversion recovery (FLAIR) sequence images to distinguish pediatric low-grade gliomas of histological grades 1 and 2. A retrospective study of pediatric low-grade gliomas treated in our institution from April 2017 to July 2021. The histological grading follows the 2021 WHO (World Health Orga…
1				0	Y. Zhuo, J. Shen, Y. Zhan, Y. Tian, M. Yu, S. Yang, P. Ye, L. Fan, Z. Zhang, F. Shan	Optimization and validation of voxel size-related radiomics variability by combatting batch effect harmonization in pulmonary nodules: a phantom and clinical study	2023	Quantitative Imaging in Medicine and Surgery	AME Publishing Company	https://www.scopus.com/inward/record.uri?eid=2-s2.0-85171170468&doi=10.21037%2fqims-22-992&partnerID=40&md5=f2cb7c8cf4349baf674c3e068a59a38f		10	2023-12-09 16:02:23	Article	10.21037/qims-22-992	22234292 (ISSN)		13	9	6139	6151	0	0.00	0	10	1
1				0	D. Kawahara, A. Jensen, J. Yuan, Y. Nagata, Y. Watanabe	Predicting the BRAF mutation with pretreatment MRI radiomics features for melanoma brain metastases receiving Gamma Knife radiosurgery	2023	Clinical Radiology	W.B. Saunders Ltd	https://www.scopus.com/inward/record.uri?eid=2-s2.0-85172299879&doi=10.1016%2fj.crad.2023.08.012&partnerID=40&md5=9311d32c86472da9f18dbf7126acb5f2		7	2023-12-09 16:02:13	Article	10.1016/j.crad.2023.08.012	00099260 (ISSN)		78	12			0	0.00	0	5	1
1				0	D Kawahara, A Jensen, J Yuan, Y Nagata, Y Watanabe	Predicting the BRAF mutation with pretreatment MRI radiomics features for melanoma brain metastases receiving Gamma Knife radiosurgery.	2023	Clinical radiology				9	2023-12-09 15:57:29	Journal Article	10.1016/j.crad.2023.08.012	1365-229X		78	12			0	0.00	0	5	1	To develop a model using radiomics features extracted from magnetic resonance imaging (MRI) images of Gamma Knife radiosurgery (GKRS) to predict the BRAF mutation in patients with melanoma brain metastases (MBM). Data of 220 tumours were classified into two groups. One was a group whose BRAF mutation was identified, and the other group whose BRAF mutation was not identified. We extracted 1,962 ra…
1				0	A. Stanzione, R. Cuocolo, C. Bombace, I. Pesce, C.G. Mainolfi, M. De Giorgi, G. Delli Paoli, P. La Selva, J. Petrone, L. Camera, M. Klain, S. Del Vecchio, A. Cuocolo, S. Maurea	Prediction of 2-[18F]FDG PET-CT SUVmax for Adrenal Mass Characterization: A CT Radiomics Feasibility Study	2023	Cancers	Multidisciplinary Digital Publishing Institute (MDPI)	https://www.scopus.com/inward/record.uri?eid=2-s2.0-85164790712&doi=10.3390%2fcancers15133439&partnerID=40&md5=ed195415b9d9d29abe1dab455ccda7a5		8	2023-12-09 16:02:23	Article	10.3390/cancers15133439	20726694 (ISSN)		15	13			1	1.00	0	14	1
1				0	Y. Sha, Q. Yan, Y. Tan, X. Wang, H. Zhang, G. Yang	Prediction of the Molecular Subtype of IDH Mutation Combined with MGMT Promoter Methylation in Gliomas via Radiomics Based on Preoperative MRI	2023	Cancers	MDPI	https://www.scopus.com/inward/record.uri?eid=2-s2.0-85149826245&doi=10.3390%2fcancers15051440&partnerID=40&md5=fa5563011ccc325adf3663f942df733b		2	2023-12-09 16:02:13	Article	10.3390/cancers15051440	20726694 (ISSN)		15	5			1	1.00	0	6	1
1				0	X. Ma, J. Gong, F. Hu, W. Tang, Y. Gu, W. Peng	Pretreatment Multiparametric MRI-Based Radiomics Analysis for the Diagnosis of Breast Phyllodes Tumors	2023	Journal of Magnetic Resonance Imaging	John Wiley and Sons Inc	https://www.scopus.com/inward/record.uri?eid=2-s2.0-85131203895&doi=10.1002%2fjmri.28286&partnerID=40&md5=0d473cd00fc55821d8d3e4fbfba047f1		10	2023-12-09 16:02:27	Article	10.1002/jmri.28286	10531807 (ISSN)		57	2	633	645	4	4.00	1	6	1
1				0	L.W.C. Chan, S.C.C. Wong, W.C.S. Cho, M. Huang, F. Zhang, M.L. Chui, U.N.Y. Lai, T.Y.K. Chan, Z.H.C. Cheung, J.C.Y. Cheung, K.F. Tang, M.L. Tse, H.K. Wong, H.M.F. Kwok, X. Shen, S. Zhang, K.W.H. Chiu	Primary Tumor Radiomic Model for Identifying Extrahepatic Metastasis of Hepatocellular Carcinoma Based on Contrast Enhanced Computed Tomography	2023	Diagnostics	MDPI	https://www.scopus.com/inward/record.uri?eid=2-s2.0-85145907359&doi=10.3390%2fdiagnostics13010102&partnerID=40&md5=3efea23c7b73694c7b658561b9daf7cf		4	2023-12-09 16:02:27	Article	10.3390/diagnostics13010102	20754418 (ISSN)		13	1			0	0.00	0	17	1
1				0	P.-L. Han, Z.-K. Jiang, R. Gu, S. Huang, Y. Jiang, Z.-G. Yang, K. Li	Prognostic prediction of left ventricular myocardial noncompaction using machine learning and cardiac magnetic resonance radiomics	2023	Quantitative Imaging in Medicine and Surgery	AME Publishing Company	https://www.scopus.com/inward/record.uri?eid=2-s2.0-85173889026&doi=10.21037%2fqims-23-372&partnerID=40&md5=14394a6d72f469617aa5a0d8daa47852		5	2023-12-09 16:02:27	Article	10.21037/qims-23-372	22234292 (ISSN)		13	10	6468	6481	0	0.00	0	7	1
1				0	B. Kocak, S. Yuzkan, S. Mutlu, E. Bulut, I. Kavukoglu	Publications poorly report the essential RadiOmics ParametERs (PROPER): A meta-research on quality of reporting	2023	European Journal of Radiology	Elsevier Ireland Ltd	https://www.scopus.com/inward/record.uri?eid=2-s2.0-85171748170&doi=10.1016%2fj.ejrad.2023.111088&partnerID=40&md5=2970736c44a326a843acbde4eebe8521		18	2023-12-09 16:02:23	Article	10.1016/j.ejrad.2023.111088	0720048X (ISSN)		167				0	0.00	0	5	1
1				0	S.L. Savaridas, U. Agrawal, A.F. Fagbamigbe, S.L. Tennant, C. McCowan	Radiomic analysis in contrast-enhanced mammography using a multivendor data set: accuracy of models according to segmentation techniques	2023	British Journal of Radiology	British Institute of Radiology	https://www.scopus.com/inward/record.uri?eid=2-s2.0-85153544557&doi=10.1259%2fbjr.20220980&partnerID=40&md5=b8d9e0f23165bdc9fd31f05ae214f41f		15	2023-12-09 16:02:27	Article	10.1259/bjr.20220980	00071285 (ISSN)		96	1145			0	0.00	0	5	1
1				0	Z. Zhang, Z. Wang, M. Yan, J. Yu, A. Dekker, L. Zhao, L. Wee	Radiomics and Dosiomics Signature From Whole Lung Predicts Radiation Pneumonitis: A Model Development Study With Prospective External Validation and Decision-curve Analysis	2023	International Journal of Radiation Oncology Biology Physics	Elsevier Inc.	https://www.scopus.com/inward/record.uri?eid=2-s2.0-85139361371&doi=10.1016%2fj.ijrobp.2022.08.047&partnerID=40&md5=19c70a76de2f62294b2ee32fb54652f3		5	2023-12-09 16:02:23	Article	10.1016/j.ijrobp.2022.08.047	03603016 (ISSN)		115	3	746	758	6	6.00	1	7	1
1				0	M. Bologna, C. Tenconi, V.D.A. Corino, G. Annunziata, E. Orlandi, G. Calareso, E. Pignoli, R. Valdagni, L.T. Mainardi, T. Rancati	Repeatability and reproducibility of MRI-radiomic features: A phantom experiment on a 1.5 T scanner	2023	Medical Physics	John Wiley and Sons Ltd	https://www.scopus.com/inward/record.uri?eid=2-s2.0-85141666568&doi=10.1002%2fmp.16054&partnerID=40&md5=57debadb69c4ab482c60f204abaed9cd		21	2023-12-09 16:02:23	Article	10.1002/mp.16054	00942405 (ISSN)		50	2	750	762	1	1.00	0	10	1
1				0	A. Karagöz, A. Guvenis	Robust whole-tumour 3D volumetric CT-based radiomics approach for predicting the WHO/ISUP grade of a ccRCC tumour	2023	Computer Methods in Biomechanics and Biomedical Engineering: Imaging and Visualization	Taylor and Francis Ltd.	https://www.scopus.com/inward/record.uri?eid=2-s2.0-85134741943&doi=10.1080%2f21681163.2022.2103449&partnerID=40&md5=1415808bd0658cdeb1e07c1cb4e35d43		8	2023-12-09 16:02:27	Article	10.1080/21681163.2022.2103449	21681163 (ISSN)		11	3	665	677	0	0.00	0	2	1
1				0	R.M. Geraghty, I. Wilson, E. Olinger, P. Cook, S. Troup, D. Kennedy, A. Rogers, B.K. Somani, N.A. Dhayat, D.G. Fuster, J.A. Sayer	Routine Urinary Biochemistry Does Not Accurately Predict Stone Type Nor Recurrence in Kidney Stone Formers: A Multicentre, Multimodel, Externally Validated Machine-Learning Study	2023	Journal of Endourology	Mary Ann Liebert Inc.	https://www.scopus.com/inward/record.uri?eid=2-s2.0-85176383990&doi=10.1089%2fend.2023.0451&partnerID=40&md5=0fa0c657f06a1e8e8ea3142adc993ffe		18	2023-12-09 16:02:27	Article	10.1089/end.2023.0451	08927790 (ISSN)						0	0.00	0	11	1
1				0	Y. Kwon, K. Han, Y.J. Suh, I. Jung	Stability selection for LASSO with weights based on AUC	2023	Scientific Reports	Nature Research	https://www.scopus.com/inward/record.uri?eid=2-s2.0-85151316556&doi=10.1038%2fs41598-023-32517-4&partnerID=40&md5=bb31fb121af0fb9d0b501389292b44a0		6	2023-12-09 16:02:23	Article	10.1038/s41598-023-32517-4	20452322 (ISSN)		13	1			0	0.00	0	4	1
1				0	S. Chang, K. Han, Y. Kwon, L. Kim, S. Hwang, H. Kim, B.W. Choi	T1 Map-Based Radiomics for Prediction of Left Ventricular Reverse Remodeling in Patients With Nonischemic Dilated Cardiomyopathy	2023	Korean Journal of Radiology	Korean Radiological Society	https://www.scopus.com/inward/record.uri?eid=2-s2.0-85158062715&doi=10.3348%2fkjr.2023.0065&partnerID=40&md5=cd0078785a1ed99bd1d5ba5fd7cd11ca		24	2023-12-09 16:02:23	Article	10.3348/kjr.2023.0065	12296929 (ISSN)		24	5	395	405	1	1.00	0	7	1
1				0	J. Bleker, C. Roest, D. Yakar, H. Huisman, T.C. Kwee	The Effect of Image Resampling on the Performance of Radiomics-Based Artificial Intelligence in Multicenter Prostate MRI	2023	Journal of Magnetic Resonance Imaging	John Wiley and Sons Inc	https://www.scopus.com/inward/record.uri?eid=2-s2.0-85166409279&doi=10.1002%2fjmri.28935&partnerID=40&md5=8876102e44ef3502e8740524f678871f		19	2023-12-09 16:02:23	Article	10.1002/jmri.28935	10531807 (ISSN)						1	1.00	0	5	1
1				0	N. Wang, M. Dai, Y. Zhao, Z. Zhang, J. Wang, J. Zhang, Y. Wang, Y. Liu, F. Jing, X. Zhao	Value of pre-treatment 18F-FDG PET/CT radiomics in predicting the prognosis of stage III-IV colorectal cancer	2023	European Journal of Radiology Open	Elsevier Ltd	https://www.scopus.com/inward/record.uri?eid=2-s2.0-85147702317&doi=10.1016%2fj.ejro.2023.100480&partnerID=40&md5=7b42773e4c1e2460f2892de8cf23a989		9	2023-12-09 16:02:23	Article	10.1016/j.ejro.2023.100480	23520477 (ISSN)		10				0	0.00	0	10	1
1				0	M. Szep, R. Pintican, B. Boca, A. Perja, M. Duma, D. Feier, F. Epure, B. Fetica, D. Eniu, A. Roman, S.M. Dudea, A. Chiorean	Whole-Tumor ADC Texture Analysis Is Able to Predict Breast Cancer Receptor Status	2023	Diagnostics	MDPI	https://www.scopus.com/inward/record.uri?eid=2-s2.0-85153744018&doi=10.3390%2fdiagnostics13081414&partnerID=40&md5=2e6ce1242b4c96ef40166eeebb5185c3		1	2023-12-09 16:02:13	Article	10.3390/diagnostics13081414	20754418 (ISSN)		13	8			0	0.00	0	12	1
